# Supplementary material for: PEST sequences from a cactus dehydrin regulate its proteolytic degradation
Source: PeerJ. 2019 May 14;7:e6810. doi: 10.7717/peerj.6810 (PMC6524633; doi:10.7717/peerj.6810)
Supplement: Dataset S1 [file peerj-07-6810-s002.xlsx]

## Sheet: Sheet 1
Table 1
Figure 2C	R1	R2	R3
pMDC32-GUS	7085.43	6830.29	6492.31
pMDC32-GUS::OpsDHN1	1916.94	2413.3	1763.36
Figure 2E
pMDC32-GUS L1	7058.61	7147.88	7338.82
pMDC32-GUS::OpsDHN1 L1	1909.26	2392.77	2000.3
pMDC32-GUS::OpsDHN1 L2	2247.28	2097.2	2328.75
Figure 3C
pMDC32-GUS	7297.76	7462.74	7552.89
pMDC32-GUS::OpsDHN1	3043.32	2433.18	2546.95
pMDC32-GUS::PEST-1	3360.48	3035.51	3122.39
pMDC32-GUS::PEST-2	1844.85	1826.17	1991.85
Figure 3E
pMDC32-GUS L1	6830.3	7234.4	7084.7
pMDC32-GUS::OpsDHN1 L1	2636.9	2413.7	2816.7
pMDC32-GUS::OpsDHN1 L2	2392.89	2917.57	2414.7
pMDC32-GUS::PEST-1 L1	3113.49	2330.92	2688.9
pMDC32-GUS::PEST-1 L2	2233.6	2019.25	3104.9
pMDC32-GUS::PEST-2 L1	1772.89	1740.08	1479.4
pMDC32-GUS::PEST-2 L2	1526.1	1091.5	1237.7
Figure 4C
pMDC32-GUS	7085.56	6830.29	6492.31
pMDC32-GUS::PEST1-2	NS	NS	NS	No Signal
Figure 4E
pMDC32-GUS L1	6047	7057.67	6838.53
pMDC32-GUS::PEST1-2 L1	108.287	12.3817	0
pMDC32-GUS::PEST1-2 L2	109.339	0	0
Figure 5D
pMDC32-GUS L1 (MS)	6047	7057.67	6821.67
pMDC32-GUS L1 (MG132)	6147.49	6830.29	7231.06
pMDC32-GUS L1 (DMSO)	6030.98	6934	6891
pMDC32-GUS::OpsDHN1 L1 (MS)	2129.33	2058.37	1839.4
pMDC32-GUS::OpsDHN1 L1 (MG132)	4996.75	4522.33	5075.38
pMDC32-GUS::OpsDHN1 L1 (DMSO)	2016	1600	2498
pMDC32-GUS::OpsDHN1 L2 (MS)	1610.52	2053.69	2442.75
pMDC32-GUS::OpsDHN1 L2 (MG132)	5234.45	4565.35	5179.29
pMDC32-GUS::OpsDHN1 L2 (DMSO)	2250	1780	2073.98
pMDC32-GUS::PEST1-2 L1 (MS)	162.57	33.19	0
pMDC32-GUS::PEST1-2 L1 (MG132)	1133.17	807.021	1084.79
pMDC32-GUS::PEST1-2 L1 (DMSO)	43.5	13.8	28
pMDC32-GUS::PEST1-2 L2 (MS)	80.21	66.35	0
pMDC32-GUS::PEST1-2 L2 (MG132)	1264.26	1362.07	961.46
pMDC32-GUS::PEST1-2 L2 (DMSO)	17.2	11.7	0
Figure 6C
pMDC32-GUS	8865.71	8926.09	7574.9
pMDC32-GUS::OpsDHN1	1871.19	1624.19	1480.29
pMDC32-GUS::PEST-1-2	27.91	22.8594	22.7894
pMDC32-GUS::PEST-mut	5587.29	7599.09	6595.84
Figure 6E
pMDC32-GUS L1	8656.69	8999.2	8542.69
pMDC32-GUS::OpsDHN1 L1	2430.47	2423.01	2482.66
pMDC32-GUS::OpsDHN1 L2	1913.54	1984.36	2430
pMDC32-GUS::PEST-1-2 L1	195.37	198.68	347.07
pMDC32-GUS::PEST-1-2 L2	301.48	312.49	250.17
pMDC32-GUS::PEST-mut L1	3565.15	3423.91	3482.14
pMDC32-GUS::PEST-mut L2	5377.95	4632.13	4860.83
